# Supplementary material for: Sporadic detection of vaccine-derived poliovirus type 2 using next-generation sequencing in Canadian wastewater in August of 2022
Source: Sci Rep. 2025 Apr 15;15:12913. doi: 10.1038/s41598-025-92912-x (PMC12000465; doi:10.1038/s41598-025-92912-x)
Supplement: Supplementary file 1 — Supplementary Material 1. [file 41598_2025_92912_MOESM1_ESM.xlsx]

## Sheet: Sheet1
Supplemental Table S1. Results of real-time PCR for non-polio enteroviruses (PanEV) and polio-specific (PanPV) assays before and after modification.
PanEV real-time assay
wastewater sample	unmodified	modified
WW22-5181	NaN	28.9003
WW22-5182	NaN	28.4965
WW22-5183	NaN	29.2673
WW22-5184	NaN	30.1176
WW22-5185	NaN	28.5602
WW22-5186	NaN	29.1371
WW22-5187	NaN	29.1139
WW22-5188	NaN	31.1248
WW22-5189	NaN	28.5554
WW22-5190	NaN	29.1001
NTC	NaN	NaN
POS	21.3634	21.3937
PanPV real-time assay
wastewater sample	unmodified	modified
WW22-4015	NaN	NaN
WW22-4016	NaN	NaN
WW22-4017	NaN	37.29
WW22-4018	NaN	NaN
WW22-4019	NaN	NaN
WW22-4020	NaN	NaN
WW22-4021	NaN	NaN
WW22-4022	NaN	NaN
WW22-4023	NaN	NaN
WW22-4024	NaN	NaN
WW22-3731	NaN	37.44
WW22-3732	NaN	NaN
WW22-3857	NaN	38.7
WW22-3858	NaN	NaN
WW22-5332	NaN	NaN
WW22-5333	NaN	NaN
NTC	NaN	NaN
POS	24.25	21.35
NTC = no template control
POS = Sabin2 RNA
Interpretation of real-time PCR results: Ct <37 is positive signal while Ct 37-40 is indeterminate.
