# Supplementary material for: Sporadic detection of vaccine-derived poliovirus type 2 using next-generation sequencing in Canadian wastewater in August of 2022
Source: Sci Rep. 2025 Apr 15;15:12913. doi: 10.1038/s41598-025-92912-x (PMC12000465; doi:10.1038/s41598-025-92912-x)
Supplement: Supplementary file 2 — Supplementary Material 2. [file 41598_2025_92912_MOESM2_ESM.xlsx]

## Sheet: Sheet1
Supplemental Table S2. Results of real-time PCR for non-polio enteroviruses (EV 5' NTR) and polio specific (PanPV) assays.
Specimen Number	Collection Site	Date sampled	EV5'NTR (Ct)	PanPV (Ct)
WW22-2029	North	2022-05-07	31.04	NaN
WW22-2030	South	2022-05-07	32.38	NaN
WW22-2232	North	2022-05-21	31.58	NaN
WW22-2233	South	2022-05-21	32.32	NaN
WW22-2540	North	2022-06-08	33.43	NaN
WW22-2541	South	2022-06-08	32.97	NaN
WW22-2769	North	2022-06-22	32.06	NaN
WW22-2770	South	2022-06-22	32.02	NaN
WW22-3118	North	2022-07-13	31.95	NaN
WW22-3119	South	2022-07-13	31.87	NaN
WW22-3400	North	2022-07-27	31.82	NaN
WW22-3401	South	2022-07-27	31.9	NaN
WW22-3619	North	2022-08-13	30.7	NaN
WW22-3620	South	2022-08-13	30.9	NaN
WW22-3731	North	2022-08-20	29.31	37.44
WW22-3732	South	2022-08-20	29.49	NaN
WW22-3855	North	2022-08-24	31.42	NaN
WW22-3856	South	2022-08-24	31.51	NaN
WW22-3857	North	2022-08-27	29.57	38.7
WW22-3858	South	2022-08-27	29.4	NaN
WW22-4015	North	2022-08-29 23:59:00	30.2794	NaN
WW22-4016	South	2022-08-29 23:59:00	30.1513	NaN
WW22-4017	Site 1	2022-08-30 09:33:00	29.1732	37.29
WW22-4018	Site 2	2022-09-01 09:18:00	29.8139	NaN
WW22-4019	Site 3	2022-09-01 09:20:00	29.5925	NaN
WW22-4020	Site 4	2022-08-30 10:57:00	32.4358	NaN
WW22-4021	Site 5	2022-08-30 10:37:00	30.4288	NaN
WW22-4022	Site 6	2022-09-01 10:52:00	30.2697	NaN
WW22-4023	Site 7	2022-09-01 11:08:00	31.439	NaN
WW22-4024	Site 8	2022-09-01 09:43:00	30.5176	NaN
WW22-4193	North	2022-09-14	32.13	NaN
WW22-4194	South	2022-09-14	33.22	NaN
WW22-4460	North	2022-09-28	31.92	NaN
WW22-4461	South	2022-09-28	31.83	NaN
WW22-4710	North	2022-10-12	30.31	NaN
WW22-4711	South	2022-10-12	30.73	NaN
WW22-4985	North	2022-10-26	31.15	NaN
WW22-4986	South	2022-10-26	30.27	NaN
WW22-5189	North	2022-10-31	28.62	NaN
WW22-5190	South	2022-10-31	29.32	NaN
WW22-5181	Site 1	2022-11-01	29.55	NaN
WW22-5182	Site 2	2022-11-03	28.49	NaN
WW22-5183	Site 3	2022-11-01	29.1	NaN
WW22-5184	Site 4	2022-11-01	30.4	NaN
WW22-5185	Site 5	2022-11-01	28.66	NaN
WW22-5186	Site 6	2022-11-03	29.56	NaN
WW22-5187	Site 7	2022-11-03	29.26	NaN
WW22-5188	Site 8	2022-11-03	31.67	NaN
WW22-5311	North	2022-11-09	30.52	NaN
WW22-5312	South	2022-11-09	30.21	NaN
WW22-5592	North	2022-11-23	31.09	NaN
WW22-5593	South	2022-11-23	30.87	NaN
WW22-5804	North	2022-12-07	33.11	NaN
WW22-5805	South	2022-12-07	33.79	NaN
WW22-6074	North	2022-12-21	32.14	NaN
WW22-6075	South	2022-12-21	32.25	NaN
WW23-1295	North	2023-02-06	31.26	NaN
WW23-1296	South	2023-02-06	31.48	NaN
WW23-1287	Site 1	2023-02-08	29.71	NaN
WW23-1288	Site 2	2023-02-09	33.58	NaN
WW23-1289	Site 3	2023-02-07	31.66	NaN
WW23-1290	Site 4	2023-02-07	32.16	NaN
WW23-1291	Site 5	2023-02-07	32.41	NaN
WW23-1292	Site 6	2023-02-09	31.06	NaN
WW23-1293	Site 7	2023-02-09	32.34	NaN
WW23-1294	Site 8	2023-02-09	NaN	NaN
WW23-4031	North	2023-05-20	31.95	NaN
WW23-4032	South	2023-05-20	31.87	NaN
WW23-4594	North	2023-06-10	31.82	NaN
WW23-4595	South	2023-06-10	31.9	NaN
WW23-5051	North	2023-06-24	30.7	NaN
WW23-5052	South	2023-06-24	30.9	NaN
WW23-5385	North	2023-07-08	31.42	NaN
WW23-5386	South	2023-07-08	31.51	NaN
WW23-6924	North	2023-09-02	35.8	NaN
WW23-6925	South	2023-09-02	35.56	NaN
WW23-7308	North	2023-09-16	35.38	NaN
WW23-7309	South	2023-09-16	36.36	NaN
WW23-7672	North	2023-09-29	30.09	NaN
WW23-7673	South	2023-09-29	30.31	NaN
WW23-7910	North	2023-10-14	28.3	NaN
WW23-7911	South	2023-10-14	29.47	NaN
WW23-8249	North	2023-10-28	27.56	NaN
WW23-8250	South	2023-10-28	29.35	NaN
WW23-8606	North	2023-11-11	30.86	NaN
WW23-8607	South	2023-11-11	31.36	NaN
WW23-8945	North	2023-11-25	31.4	NaN
WW23-8946	South	2023-11-25	33.21	NaN
WW23-9120	North	2023-12-02	32.83	NaN
WW23-9121	South	2023-12-02	33.58	NaN
WW23-9511	North	2023-12-16	36.95	NaN
WW23-9512	South	2023-12-16	NaN	NaN
WW24-0728	North	2024-01-27	32.92	NaN
WW24-0729	South	2024-01-27	33.82	NaN
WW24-1054_r1	North	2024-02-10	32.9	NaN
WW24-1055_r1	South	2024-02-10	36.13	NaN
WW24-1457_r1	North	2024-02-24	31.94	NaN
WW24-1458_r1	South	2024-02-24	33.02	NaN
WW24-1750_r1	North	2024-03-09	34.42	NaN
WW24-1751_r1	South	2024-03-09	31.99	NaN
WW24-2125_r1	North	2024-03-23	30.21	NaN
WW24-2126_r1	South	2024-03-23	31.09	NaN
WW24-2468_r1	North	2024-04-06	31.49	NaN
WW24-2469_r1	South	2024-04-06	31.15	NaN
WW24-2854_r1	North	2024-04-20	30.37	NaN
WW24-2855_r1	South	2024-04-20	31.23	NaN
WW24-3193_r1	North	2024-05-04	32.04	NaN
WW24-3194_r1	South	2024-05-04	31.54	NaN
WW24-3614_r1	North	2024-05-18	33.49	NaN
WW24-3615_r1	South	2024-05-18	31.4	NaN
WW24-3986_r1	North	2024-06-01	32.11	NaN
WW24-3987_r1	South	2024-06-01	31.48	NaN
WW24-4364_r1	North	2024-06-15	30.78	NaN
WW24-4365_r1	South	2024-06-15	32.19	NaN
WW24-4764_r1	North	2024-06-29	31.24	NaN
WW24-4765_r1	South	2024-06-29	32.33	NaN
Samples in bold were collected for polio-specific testing while remaining samples were re-purposed COVID19 specimens.
NaN = Ct value not detected
